# Supplementary material for: Genomic Identification of Multidrug-Resistant Salmonella Virchow Monophasic Variant Causing Human Septic Arthritis
Source: Pathogens. 2021 Apr 29;10(5):536. doi: 10.3390/pathogens10050536 (PMC8146543; doi:10.3390/pathogens10050536)
Supplement: Supplementary file 1 [file pathogens-10-00536-s001.zip]

Archive with 1 entries (1 files):
- Supplementary Figure.pdf
